# Supplementary material for: Micro-Structure Engineering in Pd-InOx Catalysts and Mechanism Studies for CO2 Hydrogenation to Methanol
Source: Molecules. 2024 Aug 6;29(16):3715. doi: 10.3390/molecules29163715 (PMC11357378; doi:10.3390/molecules29163715)
Supplement: Supplementary file 1 [file molecules-29-03715-s001.zip]

Archive with 1 entries (1 files):
- molecules-3058641-supplementary.pdf
